# Supplementary material for: Guiding the Refinement of Biochemical Knowledgebases with Ensembles of Metabolic Networks and Machine Learning
Source: Cell Syst. 2020 Jan 22;10(1):109–119.e3. doi: 10.1016/j.cels.2019.11.006 (PMC6975163; doi:10.1016/j.cels.2019.11.006)
Supplement: Table S4. Top 10 Curation Targets Ranked by Fractional Importance for each Species in the Study, Related to Figure 4A [file mmc5.csv]

	cluster ratio	fractional difference	fractional importance	species	reaction string
rxn00541	1.0	0.3885350318471338	0.11481870891528795	Haemophilus parasuis	L-Threonine <=> Glycine + Acetaldehyde
rxn15500	1.0	0.5796178343949044	0.10542393459204198	Haemophilus parasuis	O-Phospho-L-homoserine + Selenocysteine <=> Phosphate + Selenocystathionine
rxn03374	1.0	0.5796178343949044	0.10542393459204198	Haemophilus parasuis	H2O + Selenocystathionine <=> NH3 + 2-Oxobutyrate + Selenocysteine
rxn00668	0.9132767804300651	0.538077084011344	0.07109051136012959	Haemophilus parasuis	NADPH + Acrylyl-CoA <=> NADP + Propionyl-CoA
rxn19118	0.8690302398331595	0.34871914082477107	0.058976233094886074	Haemophilus parasuis	H2O + O2 + Acetaldehyde --> H2O2 + Acetate + H+
rxn12522	0.8066772453189464	0.5908782370170625	0.055740384872528574	Haemophilus parasuis	H+ + 2-Oxobutyrate <=> H+ + 2-Oxobutyrate
rxn00499	0.8522531217952585	0.32841601190199454	0.052635989948422654	Haemophilus parasuis	NAD + L-Lactate <=> NADH + Pyruvate + H+
rxn10030	0.8764806154115128	0.46615370310102744	0.04576630650038219	Haemophilus parasuis	15.0 NADPH + Acetyl-CoA + 22.0 H+ + 8.0 Malonyl-CoA <=> 7.0 H2O + 15.0 NADP + 9.0 CoA + 8.0 CO2 + octadecenoate
rxn00663	0.9686568095327219	0.36093263285136445	0.03552359240896912	Haemophilus parasuis	CoA + 2.0 H+ + beta-Alanine <=> H2O + beta-Alanyl-CoA
rxn21286	0.9228445472284454	0.2968385327072388	0.027089484787161413	Haemophilus parasuis	2.0 H2O + Acrylyl-CoA --> CoA + 2.0 H+ + Hydracrylic acid
rxn11676	1.0	0.9410112359550562	0.2507839524354186	Streptococcus mitis	H2O + NH3 + Acetylphosphate + trdox <=> Phosphate + Glycine + H+ + trdrd
rxn10183	0.9976628151260504	0.6669768258426966	0.1672165065540906	Streptococcus mitis	Phosphoenolpyruvate + N-Acetyl-D-mannosamine <=> Pyruvate + N-Acetylmannosamine 6-phosphate
rxn05486	0.9926324503311258	0.4210323033707865	0.09119661948574202	Streptococcus mitis	H+ + N-Acetyl-D-mannosamine <=> H+ + N-Acetyl-D-mannosamine
rxn01014	1.0	0.3314606741573033	0.04226528849195993	Streptococcus mitis	H+ + Hydroxypyruvate <=> CO2 + Glycolaldehyde
rxn00168	1.0	0.19382022471910115	0.02614297654300616	Streptococcus mitis	Pyruvate + H+ <=> CO2 + Acetaldehyde
rxn20627	0.38944244223023106	0.3225070224719101	0.023042534875301217	Streptococcus mitis	3.0 O2 + ProtoporphyrinogenIX <=> 3.0 H2O2 + Protoporphyrin
rxn00419	1.0	0.22191011235955052	0.021470893939278216	Streptococcus mitis	H2O + NAD + L-Serine <=> NADH + NH3 + H+ + Hydroxypyruvate
rxn00979	0.26860654950542595	0.2455231741573034	0.017560663510593474	Streptococcus mitis	H2O + NAD + Glycolaldehyde --> NADH + 2.0 H+ + Glycolate
rxn23730	0.26860654950542595	0.2455231741573034	0.017560663510593474	Streptococcus mitis	H+ + 6.0 Glycolate --> 4.0 H2O + 2.0 CO2 + Acetate + 2.0 Succinate
rxn00680	0.6743902439024391	0.0776685393258427	0.014119166448849713	Streptococcus mitis	CoA + H+ + 2-Hydroxyglutarate <=> H2O + Glyoxalate + Propionyl-CoA
rxn00656	0.9921616495240146	0.7467720507104416	0.28983073919104924	Streptococcus gallolyticus	L-Alanine + 3-Oxopropanoate <=> Pyruvate + beta-Alanine
rxn05291	1.0	0.4916030534351145	0.13091516657186708	Streptococcus gallolyticus	14.0 NADPH + Acetyl-CoA + 20.0 H+ + 7.0 Malonyl-CoA <=> 6.0 H2O + 14.0 NADP + 8.0 CoA + 7.0 CO2 + Palmitate
rxn30666	0.38150073087542635	0.31735459028575286	0.09438763376956756	Streptococcus gallolyticus	H2O + 7.0 ATP + 14.0 NADPH + 8.0 Acetyl-CoA + 6.0 H+ --> 14.0 NADP + 7.0 ADP + 7.0 Phosphate + 8.0 CoA + Palmitate
rxn00278	0.6651100134710373	0.33353599495597736	0.060860123786458435	Streptococcus gallolyticus	H2O + NAD + L-Alanine <=> NADH + NH3 + Pyruvate + H+
rxn01072	0.49660371387560887	0.39576662388254635	0.034594344112918764	Streptococcus gallolyticus	H2O + O2 + Aminoethanol <=> NH3 + H2O2 + Glycolaldehyde
rxn09468	0.9451075641915336	0.18400324258596232	0.01688478593533086	Streptococcus gallolyticus	8.0 H2O + 8.0 NAD + NADPH + 8.0 O2 + 8.0 CoA + Octadecenoyl-CoA <=> 8.0 NADH + NADP + 9.0 Acetyl-CoA + 8.0 H2O2 + 8.0 H+
rxn09429	0.16814159292035402	0.16814159292035402	0.01673092142924755	Streptococcus gallolyticus	2.0 NADPH + 3.0 H+ + Malonyl-CoA + Palmitate <=> H2O + 2.0 NADP + CoA + CO2 + ocdca
rxn01256	0.16814159292035402	0.16814159292035402	0.01673092142924755	Streptococcus gallolyticus	Chorismate --> Prephenate
rxn09458	0.966609209554297	0.17678398522821953	0.014104673054460263	Streptococcus gallolyticus	NADPH + O2 + 2.0 H+ + strcoa <=> 2.0 H2O + NADP + Octadecenoyl-CoA
rxn10204	0.9660618195469903	0.17383413272084489	0.014041961509862729	Streptococcus gallolyticus	Glycerol-3-phosphate + strcoa --> CoA + 1-octadecanoyl-sn-glycerol 3-phosphate
rxn05693	1.0	0.4740853658536585	0.13135178666545064	Streptococcus equinus	H+ + Stachyose <=> H+ + Stachyose
rxn18456	1.0	0.3856707317073171	0.09463009816004188	Streptococcus equinus	H2O + ATP + beta D-Galactose --> ADP + Phosphate + H+ + beta D-Galactose
rxn05643	1.0	0.3506097560975609	0.0912940503345886	Streptococcus equinus	H+ + Melitose <=> H+ + Melitose
rxn05612	1.0	0.34603658536585363	0.08456413184633793	Streptococcus equinus	H+ + Melibiose <=> H+ + Melibiose
rxn18574	1.0	0.15853658536585366	0.03825761458468679	Streptococcus equinus	H2O + ATP + Melibiose --> ADP + Phosphate + H+ + Melibiose
rxn29080	1.0	0.13414634146341464	0.027823035372029882	Streptococcus equinus	H+ + beta D-Galactose <=> H+ + beta D-Galactose
rxn09180	0.6680216802168022	0.32208188153310113	0.02558524927402765	Streptococcus equinus	3.0 Fumarate + ProtoporphyrinogenIX <=> 3.0 Succinate + Protoporphyrin
rxn01369	0.6680216802168022	0.32208188153310113	0.02558524927402765	Streptococcus equinus	O2 + 2-Oxoglutarate + Deoxyuridine <=> CO2 + Succinate + Uridine
rxn18495	1.0	0.12347560975609755	0.02438562357507595	Streptococcus equinus	H2O + ATP + Melitose --> ADP + Phosphate + H+ + Melitose
rxn29063	0.7297742626462349	0.3215011614401858	0.021733623063966048	Streptococcus equinus	Phosphoenolpyruvate + beta-Cellobiose <=> Pyruvate + cellobiose 6-phoshate
rxn00916	1.0	0.5374771480804388	0.1789504378944248	Staphylococcus aureus	ATP + NH3 + XMP <=> PPi + AMP + 3.0 H+ + GMP
rxn00917	1.0	0.4442413162705667	0.1719336452790886	Staphylococcus aureus	H2O + ATP + L-Glutamine + XMP --> PPi + AMP + L-Glutamate + 3.0 H+ + GMP
rxn38855	0.8327239488117002	0.5551492992078001	0.11772151458658965	Staphylococcus aureus	H2O + ATP --> PPi + 2.0 H+ + dGMP
rxn38903	0.7515539305301645	0.18249653942233574	0.030368091169558388	Staphylococcus aureus	H2O + ATP --> Phosphate + H+ + dGDP
rxn02928	0.4345295271146601	0.3961604739478026	0.02745241452908996	Staphylococcus aureus	NAD + tetrahydrodipicolinate <=> NADH + H+ + Dihydrodipicolinate
rxn01361	0.8336114442648311	0.3870883123277278	0.027090723712286126	Staphylococcus aureus	NAD + S-Dihydroorotate <=> NADH + H+ + Orotate
rxn00957	0.8184202227422862	0.3979886275127022	0.02696793270789063	Staphylococcus aureus	H2O + NAD + p-Hydroxybenzaldehyde <=> NADH + 2.0 H+ + 4-Hydroxybenzoate
rxn00958	0.4345295271146601	0.3961604739478026	0.02554495283032364	Staphylococcus aureus	H2O + NADP + p-Hydroxybenzaldehyde <=> NADPH + 2.0 H+ + 4-Hydroxybenzoate
rxn02929	0.7965375316368694	0.3975406693544156	0.021506675255845417	Staphylococcus aureus	NADP + tetrahydrodipicolinate <=> NADPH + H+ + Dihydrodipicolinate
rxn01547	0.6513037621475993	0.027317376337316526	0.009717905233943872	Staphylococcus aureus	H2O + H+ + Guanosine <=> NH3 + Xanthosine
rxn05291	1.0	0.9607476635514018	0.3538263533511717	Streptococcus pneumoniae	14.0 NADPH + Acetyl-CoA + 20.0 H+ + 7.0 Malonyl-CoA <=> 6.0 H2O + 14.0 NADP + 8.0 CoA + 7.0 CO2 + Palmitate
rxn30666	0.7909076508791383	0.7070235060889266	0.20545132732810326	Streptococcus pneumoniae	H2O + 7.0 ATP + 14.0 NADPH + 8.0 Acetyl-CoA + 6.0 H+ --> 14.0 NADP + 7.0 ADP + 7.0 Phosphate + 8.0 CoA + Palmitate
rxn01822	0.6555777645724163	0.24548691184205196	0.01618587285182396	Streptococcus pneumoniae	NADPH + O2 + H+ + 4-Hydroxyphenylacetate <=> H2O + NADP + Homogentisate
rxn02344	1.0	0.10606060606060606	0.012840286905802436	Streptococcus pneumoniae	L-beta-Lysine <=> (3S,5S)-3,5-Diaminocaproate
rxn20665	1.0	0.10606060606060606	0.012840286905802436	Streptococcus pneumoniae	Acetyl-CoA + H+ + (S)-5-Amino-3-oxohexanoate <=> Acetoacetate + 3-Aminobutanoyl-CoA
rxn18959	1.0	0.10606060606060606	0.012840286905802436	Streptococcus pneumoniae	3-Aminobutanoyl-CoA <=> NH3 + H+ + Crotonyl-CoA
rxn02403	1.0	0.10606060606060606	0.012840286905802436	Streptococcus pneumoniae	H2O + NAD + (3S,5S)-3,5-Diaminocaproate <=> NADH + NH3 + H+ + (S)-5-Amino-3-oxohexanoate
rxn00321	1.0	0.10606060606060606	0.012840286905802436	Streptococcus pneumoniae	L-Lysine <=> L-beta-Lysine
rxn03978	0.3368632579503046	0.2136383865355828	0.011422480773705215	Streptococcus pneumoniae	2.0 H2O + NH3 + 6.0 Cytochrome c3+ <=> 8.0 H+ + Nitrite + 6.0 Cytochrome c2+
rxn00399	0.3368632579503046	0.2136383865355828	0.011422480773705215	Streptococcus pneumoniae	NADPH + 3.0 O2 + 2.0 L-Arginine <=> 2.0 H2O + NADP + H+ + 2.0 Citrulline + 2.0 NO
rxn11676	1.0	1.0	0.23800920134475476	Streptococcus oralis	H2O + NH3 + Acetylphosphate + trdox <=> Phosphate + Glycine + H+ + trdrd
rxn10183	0.9819327341795608	0.7217625225593354	0.1501742921578671	Streptococcus oralis	Phosphoenolpyruvate + N-Acetyl-D-mannosamine <=> Pyruvate + N-Acetylmannosamine 6-phosphate
rxn05486	0.9937848605577689	0.42469438485374733	0.08214032285896262	Streptococcus oralis	H+ + N-Acetyl-D-mannosamine <=> H+ + N-Acetyl-D-mannosamine
rxn09468	0.5621838478981336	0.5487451901794531	0.06032774023107165	Streptococcus oralis	8.0 H2O + 8.0 NAD + NADPH + 8.0 O2 + 8.0 CoA + Octadecenoyl-CoA <=> 8.0 NADH + NADP + 9.0 Acetyl-CoA + 8.0 H2O2 + 8.0 H+
rxn00916	0.9270672412391251	0.38825893009159945	0.03795351258649416	Streptococcus oralis	ATP + NH3 + XMP <=> PPi + AMP + 3.0 H+ + GMP
rxn10878	0.9800796812749004	0.32669322709163345	0.03616313308804287	Streptococcus oralis	H2O + 1.5 O2 + Phosphate + Pyruvate + H+ <=> CO2 + 2.0 H2O2 + Acetylphosphate
rxn00917	0.9255478087649402	0.3797119215445909	0.034090120614117043	Streptococcus oralis	H2O + ATP + L-Glutamine + XMP --> PPi + AMP + L-Glutamate + 3.0 H+ + GMP
rxn01014	1.0	0.2692307692307692	0.023994594222629118	Streptococcus oralis	H+ + Hydroxypyruvate <=> CO2 + Glycolaldehyde
rxn00229	0.20512820512820518	0.20512820512820518	0.021506539724719626	Streptococcus oralis	O2 + L-Lactate <=> H2O + CO2 + Acetate
rxn00168	0.9920318725099602	0.16533864541832669	0.017210715283727956	Streptococcus oralis	Pyruvate + H+ <=> CO2 + Acetaldehyde
rxn01934	0.9751618350689558	0.9723993369526133	0.09962909150856553	Flavobacterium johnsoniae	O2 + H+ + (S)-4-Hydroxymandelate <=> CO2 + H2O2 + p-Hydroxybenzaldehyde
rxn11674	0.9751618350689558	0.9723993369526133	0.09962909150856553	Flavobacterium johnsoniae	O2 + p-hydroxyphenylpyruvate <=> CO2 + (S)-4-Hydroxymandelate
rxn05485	0.9235127478753541	0.9235127478753541	0.08961788021265524	Flavobacterium johnsoniae	Phosphoenolpyruvate + N-Acetyl-D-glucosamine <=> Pyruvate + N-Acetyl-D-glucosamine 6-phosphate
rxn09989	0.9106600343512302	0.8951534393390576	0.08630707870111241	Flavobacterium johnsoniae	5.0 H2O + Dextrin --> 6.0 D-Glucose
rxn05531	0.9106600343512302	0.8951534393390576	0.08630707870111241	Flavobacterium johnsoniae	H+ + Dextrin <=> H+ + Dextrin
rxn05610	0.9103777595782483	0.8920574641068593	0.06941050679078763	Flavobacterium johnsoniae	Phosphoenolpyruvate + D-Mannose <=> Pyruvate + D-mannose-6-phosphate
rxn23629	0.887427279470246	0.8709425622045449	0.0610477999431577	Flavobacterium johnsoniae	H2O + Maleylpyruvate --> Pyruvate + H+ + Fumarate
rxn01919	0.887427279470246	0.8709425622045449	0.0610477999431577	Flavobacterium johnsoniae	O2 + Gentisate <=> H+ + Maleylpyruvate
rxn01620	0.8955926785577998	0.8747971829256528	0.060117137551690264	Flavobacterium johnsoniae	L-Fuculose1-phosphate <=> Glycerone-phosphate + L-Lactaldehyde
rxn05691	0.8955926785577998	0.8747971829256528	0.060117137551690264	Flavobacterium johnsoniae	H+ + L-Fucose <=> H+ + L-Fucose
rxn00541	1.0	0.9533333333333334	0.2762244306637863	Corynebacterium efficiens	L-Threonine <=> Glycine + Acetaldehyde
rxn04783	1.0	0.6733333333333333	0.12132568846201053	Corynebacterium efficiens	ATP + Formate + GAR --> ADP + Phosphate + H+ + N-Formyl-GAR
rxn00429	1.0	0.52	0.10356867055770223	Corynebacterium efficiens	H2O + NAD + Formaldehyde <=> NADH + Formate + 2.0 H+
rxn01825	1.0	0.4933333333333334	0.07868425496468986	Corynebacterium efficiens	O2 + Homogentisate <=> H+ + 4-Maleylacetoacetate
rxn02276	1.0	0.4933333333333334	0.07868425496468986	Corynebacterium efficiens	4-Maleylacetoacetate <=> Fumarylacetoacetate
rxn00993	1.0	0.4933333333333334	0.07868425496468986	Corynebacterium efficiens	H+ + Fumarate + Acetoacetate <=> H2O + Fumarylacetoacetate
rxn00690	1.0	0.4933333333333334	0.0679369494818103	Corynebacterium efficiens	ATP + Formate + Tetrahydrofolate <=> ADP + Phosphate + 10-Formyltetrahydrofolate
rxn05488	1.0	0.44	0.05866106849098225	Corynebacterium efficiens	Acetate + H+ <=> Acetate + H+
rxn00688	1.0	0.38666666666666666	0.05393120630872945	Corynebacterium efficiens	H2O + NADP + 10-Formyltetrahydrofolate <=> NADPH + CO2 + H+ + Tetrahydrofolate
rxn01418	0.746606334841629	0.746606334841629	0.039551152383452484	Corynebacterium efficiens	NAD + CoA + H+ + 2-Oxoadipate <=> NADH + CO2 + Glutaryl-CoA
rxn04794	0.9801427578156395	0.7723386395508397	0.11358999085216415	Neisseria meningitidis	CoA + 2-Oxobutyrate <=> Formate + Propionyl-CoA
rxn09402	0.9803192666350561	0.7794057773600269	0.09872661409745792	Neisseria meningitidis	2-Methylcitrate <=> Pyruvate + Succinate
rxn08688	0.9732813857173429	0.777249445837878	0.09039536400907468	Neisseria meningitidis	2.0 O2 + H2S <=> Sulfate + H+
rxn00949	0.9536877352433943	0.761602219664336	0.08843652352163195	Neisseria meningitidis	H2O + Homocysteine <=> NH3 + H+ + 2-Oxobutyrate + H2S
rxn13143	1.0	0.1060070671378092	0.05034461528773265	Neisseria meningitidis	H2O + NAD + L-Threonine <=> NADH + Acetate + Glycine + 2.0 H+
rxn00128	1.0	0.4840989399293286	0.044304636230335516	Neisseria meningitidis	S-Adenosyl-L-methionine <=> H+ + 5-Methylthioadenosine + 1-Aminocyclopropane-1-carboxylate
rxn00738	1.0	0.4840989399293286	0.044304636230335516	Neisseria meningitidis	H2O + 1-Aminocyclopropane-1-carboxylate <=> NH3 + 2-Oxobutyrate
rxn13085	0.9862136830413687	0.5087886845372432	0.04217383488980155	Neisseria meningitidis	S-Adenosyl-L-methionine + Putrescine <=> CO2 + 5-Methylthioadenosine + Spermidine
rxn09458	1.0	0.4770318021201414	0.03338883830692692	Neisseria meningitidis	NADPH + O2 + 2.0 H+ + strcoa <=> 2.0 H2O + NADP + Octadecenoyl-CoA
rxn09468	1.0	0.4770318021201414	0.03338883830692692	Neisseria meningitidis	8.0 H2O + 8.0 NAD + NADPH + 8.0 O2 + 8.0 CoA + Octadecenoyl-CoA <=> 8.0 NADH + NADP + 9.0 Acetyl-CoA + 8.0 H2O2 + 8.0 H+
rxn01640	1.0	0.5635593220338984	0.2234055672363101	Ralstonia solanacearum	H2O + N-Formimino-L-glutamate <=> NH3 + N-Formyl-L-glutamate
rxn00688	1.0	0.4152542372881356	0.21456541514215194	Ralstonia solanacearum	H2O + NADP + 10-Formyltetrahydrofolate <=> NADPH + CO2 + H+ + Tetrahydrofolate
rxn05299	1.0	0.3559322033898305	0.12772518675493286	Ralstonia solanacearum	H+ + L-Histidine <=> H+ + L-Histidine
rxn05164	1.0	0.21186440677966098	0.08019043941781659	Ralstonia solanacearum	H2O + ATP + L-Histidine --> ADP + Phosphate + H+ + L-Histidine
rxn10932	1.0	0.11864406779661014	0.036604478041400816	Ralstonia solanacearum	L-Histidine <=> L-Histidine
rxn04783	1.0	0.0423728813559322	0.011959067521880385	Ralstonia solanacearum	ATP + Formate + GAR --> ADP + Phosphate + H+ + N-Formyl-GAR
rxn00690	0.9479028697571744	0.024099225502301046	0.00625811360427098	Ralstonia solanacearum	ATP + Formate + Tetrahydrofolate <=> ADP + Phosphate + 10-Formyltetrahydrofolate
rxn07429	0.118671642339792	0.07246043326972729	0.0062376088024810135	Ralstonia solanacearum	H2O + O2 + L-Lysine <=> NH3 + H2O2 + 2-Aminoadipate 6-semialdehyde
rxn00521	0.1412560948984789	0.05446739252441346	0.00553596473420046	Ralstonia solanacearum	H2O + L-Tyrosine <=> NH3 + Pyruvate + Phenol
rxn34028	0.10938715442026714	0.05840161634302399	0.0052600660693907396	Ralstonia solanacearum	0.5 O2 + H+ + N-Carbamoyl-L-aspartate --> 2.0 H2O + Orotate
rxn12571	1.0	0.56353591160221	0.269885394359846	Bacillus pumilus	H+ + Quinate <=> H+ + Quinate
rxn12298	1.0	0.4751381215469613	0.1922339797656547	Bacillus pumilus	NAD + Saligenin <=> NADH + H+ + Salicylaldehyde
rxn23629	1.0	0.4751381215469613	0.1922339797656547	Bacillus pumilus	H2O + Maleylpyruvate --> Pyruvate + H+ + Fumarate
rxn04455	1.0	0.4751381215469613	0.1922339797656547	Bacillus pumilus	Chorismate <=> Pyruvate + SALC
rxn01919	1.0	0.4751381215469613	0.1922339797656547	Bacillus pumilus	O2 + Gentisate <=> H+ + Maleylpyruvate
rxn07524	1.0	0.2983425414364641	0.11425570916353872	Bacillus pumilus	NADPH + O2 + H+ + SALC <=> H2O + NADP + Gentisate
rxn01363	1.0	0.17679558011049726	0.0636942982963777	Bacillus pumilus	NAD + Quinate <=> NADH + H+ + 5-Dehydroquinate
rxn07523	1.0	0.17679558011049726	0.056991409316933736	Bacillus pumilus	NADH + O2 + H+ + SALC <=> H2O + NAD + Gentisate
rxn35596	1.0	0.13812154696132595	0.05355578240306391	Bacillus pumilus	Quinate + Ubiquinone-8 --> 5-Dehydroquinate + Ubiquinol-8
rxn04661	1.0	0.13812154696132595	0.04903089658678342	Bacillus pumilus	NADP + Quinate <=> NADPH + H+ + 5-Dehydroquinate
rxn18456	1.0	0.6759259259259259	0.4801880314308019	Aeromonas salmonicida	H2O + ATP + beta D-Galactose --> ADP + Phosphate + H+ + beta D-Galactose
rxn29080	1.0	0.3580246913580247	0.24083756022567776	Aeromonas salmonicida	H+ + beta D-Galactose <=> H+ + beta D-Galactose
rxn09989	0.3939628482972135	0.20670890188434043	0.024304057198496244	Aeromonas salmonicida	5.0 H2O + Dextrin --> 6.0 D-Glucose
rxn05531	0.3939628482972135	0.20670890188434043	0.024304057198496244	Aeromonas salmonicida	H+ + Dextrin <=> H+ + Dextrin
rxn01640	0.34178237003551826	0.17194606887589348	0.018476474535672586	Aeromonas salmonicida	H2O + N-Formimino-L-glutamate <=> NH3 + N-Formyl-L-glutamate
rxn31356	0.3284659820282414	0.16626055880441848	0.017718109617148422	Aeromonas salmonicida	alpha-D-Glucose <=> D-Glucose
rxn05316	0.3605263157894737	0.1446556205328135	0.01715341876245275	Aeromonas salmonicida	H+ + Inosine <=> H+ + Inosine
rxn12424	0.40028971511347167	0.13466536712150742	0.01639929485470434	Aeromonas salmonicida	GLCN <=> GLCN
rxn10960	0.36251844564682734	0.11972059779077321	0.015773701318035595	Aeromonas salmonicida	Acetoacetate <=> Acetoacetate
rxn05571	0.3987854251012146	0.11200454840805721	0.01576686421072765	Aeromonas salmonicida	H+ + GLCN <=> H+ + GLCN
rxn23629	0.7744922981691784	0.7079343662952646	0.14219984537612612	Listeria monocytogenes	H2O + Maleylpyruvate --> Pyruvate + H+ + Fumarate
rxn04455	0.7744922981691784	0.7079343662952646	0.14219984537612612	Listeria monocytogenes	Chorismate <=> Pyruvate + SALC
rxn01919	0.7744922981691784	0.7079343662952646	0.14219984537612612	Listeria monocytogenes	O2 + Gentisate <=> H+ + Maleylpyruvate
rxn12298	0.7744922981691784	0.7079343662952646	0.14219984537612612	Listeria monocytogenes	NAD + Saligenin <=> NADH + H+ + Salicylaldehyde
rxn12537	0.6944850993290632	0.5762056058495821	0.07673480697149779	Listeria monocytogenes	H+ + D-fructose-6-phosphate <=> H+ + D-fructose-6-phosphate
rxn00356	0.7538490227386627	0.5630309888579387	0.07587076646135034	Listeria monocytogenes	D-Glucose + UDP-galactose <=> UDP + LACT
rxn10960	0.6472071543761913	0.4803490598885794	0.0395594194581247	Listeria monocytogenes	Acetoacetate <=> Acetoacetate
rxn05646	0.6019796495372282	0.5013361768802228	0.036918380922917785	Listeria monocytogenes	H+ + L-Rhamnose <=> H+ + L-Rhamnose
rxn00989	0.6506008399972703	0.4564371518105849	0.036615225570878915	Listeria monocytogenes	H2O + Acetoacetyl-CoA <=> CoA + H+ + Acetoacetate
rxn05531	0.5842514447262296	0.4893105849582173	0.03597867741213772	Listeria monocytogenes	H+ + Dextrin <=> H+ + Dextrin
rxn00917	1.0	0.4209445585215606	0.1710837002485606	Staphylococcus epidermidis	H2O + ATP + L-Glutamine + XMP --> PPi + AMP + L-Glutamate + 3.0 H+ + GMP
rxn00916	1.0	0.48665297741273106	0.1644818632116544	Staphylococcus epidermidis	ATP + NH3 + XMP <=> PPi + AMP + 3.0 H+ + GMP
rxn38855	0.8498093282487533	0.604161319301848	0.15145962025071485	Staphylococcus epidermidis	H2O + ATP --> PPi + 2.0 H+ + dGMP
rxn01961	1.0	0.1971252566735113	0.04475718385058168	Staphylococcus epidermidis	H2O + XMP --> Phosphate + Xanthosine
rxn38903	0.6627794351245593	0.13721605492813144	0.03167548427873943	Staphylococcus epidermidis	H2O + ATP --> Phosphate + H+ + dGDP
rxn02929	0.5536016471119134	0.3148822510266941	0.01865838239743152	Staphylococcus epidermidis	NADP + tetrahydrodipicolinate <=> NADPH + H+ + Dihydrodipicolinate
rxn00958	0.4100222814452358	0.301110112936345	0.017248124710075953	Staphylococcus epidermidis	H2O + NADP + p-Hydroxybenzaldehyde <=> NADPH + 2.0 H+ + 4-Hydroxybenzoate
rxn02928	0.4228497639662143	0.3204408367556468	0.01677898475960254	Staphylococcus epidermidis	NAD + tetrahydrodipicolinate <=> NADH + H+ + Dihydrodipicolinate
rxn38868	0.6150041935390578	0.08528378465092402	0.016268492442617948	Staphylococcus epidermidis	ATP + Deoxycytidine --> H+ + dCMP + dGDP
rxn00957	0.5313066123188406	0.30111011293634493	0.01623351358124903	Staphylococcus epidermidis	H2O + NAD + p-Hydroxybenzaldehyde <=> NADH + 2.0 H+ + 4-Hydroxybenzoate
rxn00553	1.0	0.43733333333333335	0.15259967214326273	Staphylococcus haemolyticus	UDP-glucose + D-fructose-6-phosphate <=> UDP + 6-Phosphosucrose
rxn00214	1.0	0.6186666666666667	0.1087034197395411	Staphylococcus haemolyticus	UDP-glucose <=> UDP-galactose
rxn02094	0.9504587519568793	0.6158972712680578	0.09330007406810124	Staphylococcus haemolyticus	ATP + D-Tagatose <=> ADP + H+ + D-Tagatose 6-phosphate
rxn02095	0.9504587519568793	0.6158972712680578	0.09330007406810124	Staphylococcus haemolyticus	NAD + Dulcose <=> NADH + H+ + D-Tagatose
rxn18456	0.9532484533029968	0.5236511503477795	0.06271461486114481	Staphylococcus haemolyticus	H2O + ATP + beta D-Galactose --> ADP + Phosphate + H+ + beta D-Galactose
rxn15132	0.9428170144462279	0.5028357410379882	0.062228722139314574	Staphylococcus haemolyticus	H2O + O2 + beta D-Galactose --> H2O2 + H+ + D-Galactonate
rxn02429	0.9428170144462279	0.5028357410379882	0.062228722139314574	Staphylococcus haemolyticus	ATP + 2-Dehydro-3-deoxy-D-galactonate <=> ADP + H+ + 2-Dehydro-3-deoxy-D-galactonate 6-phosphate
rxn02173	0.9428170144462279	0.5028357410379882	0.062228722139314574	Staphylococcus haemolyticus	D-Galactonate --> H2O + 2-Dehydro-3-deoxy-D-galactonate
rxn15122	0.9596647416061292	0.49646655965757086	0.06093661763148831	Staphylococcus haemolyticus	NADH + H+ + beta D-Galactose <=> NAD + Dulcose
rxn02409	1.0	0.32	0.039576501243643716	Staphylococcus haemolyticus	H2O + LacCer <=> beta D-Galactose + Glucocerebroside
rxn23629	0.8247269550021843	0.7344382197323374	0.17622492210556714	Listeria seeligeri	H2O + Maleylpyruvate --> Pyruvate + H+ + Fumarate
rxn12298	0.8247269550021843	0.7344382197323374	0.17622492210556714	Listeria seeligeri	NAD + Saligenin <=> NADH + H+ + Salicylaldehyde
rxn01919	0.8247269550021843	0.7344382197323374	0.17622492210556714	Listeria seeligeri	O2 + Gentisate <=> H+ + Maleylpyruvate
rxn04455	0.8247269550021843	0.7344382197323374	0.17622492210556714	Listeria seeligeri	Chorismate <=> Pyruvate + SALC
rxn10960	0.7468009230123767	0.5539993775287892	0.08425008939142246	Listeria seeligeri	Acetoacetate <=> Acetoacetate
rxn05598	0.830021247344082	0.5167289137877373	0.07214007975502043	Listeria seeligeri	H2O + ATP + LACT --> ADP + Phosphate + H+ + LACT
rxn00356	0.796148968061801	0.537270463741052	0.0719213817863983	Listeria seeligeri	D-Glucose + UDP-galactose <=> UDP + LACT
rxn07524	0.8219603992799869	0.39083411142234675	0.04447089509295125	Listeria seeligeri	NADPH + O2 + H+ + SALC <=> H2O + NADP + Gentisate
rxn21111	0.6286894923258559	0.4971988795518206	0.038162585700885814	Listeria seeligeri	H2O + Gentiobiose --> 2.0 beta-D-Glucose
rxn29410	0.6286894923258559	0.4971988795518206	0.038162585700885814	Listeria seeligeri	Gentiobiose <=> Gentiobiose
rxn00688	1.0	0.9949494949494948	0.3975571030608203	Corynebacterium glutamicum	H2O + NADP + 10-Formyltetrahydrofolate <=> NADPH + CO2 + H+ + Tetrahydrofolate
rxn04794	0.8600050087653394	0.5377809098739331	0.09417932884948876	Corynebacterium glutamicum	CoA + 2-Oxobutyrate <=> Formate + Propionyl-CoA
rxn00186	0.9686758424299953	0.23972280949025138	0.034841915669198975	Corynebacterium glutamicum	2.0 H2O + ATP + 5-Oxoproline --> ADP + Phosphate + L-Glutamate + H+
rxn05694	0.9686758424299953	0.23972280949025138	0.034841915669198975	Corynebacterium glutamicum	H+ + 5-Oxoproline <=> H+ + 5-Oxoproline
rxn12585	0.7890778286461739	0.2834155508574114	0.0342645420171613	Corynebacterium glutamicum	H+ + 2-Hydroxybutyrate <=> H+ + 2-Hydroxybutyrate
rxn05743	0.9506427915518825	0.16212512724140632	0.03330227401311454	Corynebacterium glutamicum	ATP + 2-Inosose <=> ADP + 2.0 H+ + Glycerone-phosphate + 3-Oxopropanoate
rxn12571	0.8863049095607235	0.20143293399107354	0.02628577314387518	Corynebacterium glutamicum	H+ + Quinate <=> H+ + Quinate
rxn12522	0.8034221525600835	0.24081904314462454	0.02610539569377305	Corynebacterium glutamicum	H+ + 2-Oxobutyrate <=> H+ + 2-Oxobutyrate
rxn09468	0.23989898989898994	0.17852948085506226	0.02565104335808004	Corynebacterium glutamicum	8.0 H2O + 8.0 NAD + NADPH + 8.0 O2 + 8.0 CoA + Octadecenoyl-CoA <=> 8.0 NADH + NADP + 9.0 Acetyl-CoA + 8.0 H2O2 + 8.0 H+
rxn08131	0.22770788828230082	0.22535431837757414	0.022531167705952884	Corynebacterium glutamicum	H2O + NAD + AIR <=> NADH + 2.0 Formate + 4.0 H+ + 4-Amino-5-phosphomethyl-2-methylpyrimidine
rxn10484	0.9881956155143339	0.9881956155143339	0.21691015761166665	Pseudomonas stutzeri	NADPH + NH3 + 2.0 H+ + tetrahydrodipicolinate <=> NADP + meso-2,6-Diaminopimelate
rxn01644	0.9881956155143339	0.9881956155143339	0.21691015761166665	Pseudomonas stutzeri	Pyruvate + L-Aspartate4-semialdehyde --> 2.0 H2O + H+ + Dihydrodipicolinate
rxn01418	0.9975247524752475	0.9975247524752475	0.20470870860836884	Pseudomonas stutzeri	NAD + CoA + H+ + 2-Oxoadipate <=> NADH + CO2 + Glutaryl-CoA
rxn01423	0.9975247524752475	0.9975247524752475	0.20470870860836884	Pseudomonas stutzeri	2-Oxoglutarate + L-2-Aminoadipate <=> L-Glutamate + 2-Oxoadipate
rxn00993	0.7524752475247525	0.7524752475247525	0.10316130813400223	Pseudomonas stutzeri	H+ + Fumarate + Acetoacetate <=> H2O + Fumarylacetoacetate
rxn02276	0.7524752475247525	0.7524752475247525	0.10316130813400223	Pseudomonas stutzeri	4-Maleylacetoacetate <=> Fumarylacetoacetate
rxn02928	0.9914839797639123	0.5890003840181657	0.07120724527001872	Pseudomonas stutzeri	NAD + tetrahydrodipicolinate <=> NADH + H+ + Dihydrodipicolinate
rxn00489	0.9689349887369689	0.6176347820279499	0.06834612250357246	Pseudomonas stutzeri	O2 + L-Phenylalanine <=> H2O + CO2 + 2-Phenylacetamide
rxn00924	0.9689349887369689	0.6176347820279499	0.06834612250357246	Pseudomonas stutzeri	Acetate + H+ + Phenol <=> H2O + PACT
rxn07429	0.9959340116837169	0.6062937238074566	0.06490957169595936	Pseudomonas stutzeri	H2O + O2 + L-Lysine <=> NH3 + H2O2 + 2-Aminoadipate 6-semialdehyde
rxn09016	0.7265745007680491	0.7265745007680491	0.25220034944111785	Pseudomonas mendocina	H2O + GTP <=> Guanosine + Triphosphate
rxn10484	0.9448823564274285	0.5210641566166618	0.08508583910165846	Pseudomonas mendocina	NADPH + NH3 + 2.0 H+ + tetrahydrodipicolinate <=> NADP + meso-2,6-Diaminopimelate
rxn01644	0.9448823564274285	0.5210641566166618	0.08508583910165846	Pseudomonas mendocina	Pyruvate + L-Aspartate4-semialdehyde --> 2.0 H2O + H+ + Dihydrodipicolinate
rxn01418	0.5453149001536097	0.5453149001536097	0.07811501602103668	Pseudomonas mendocina	NAD + CoA + H+ + 2-Oxoadipate <=> NADH + CO2 + Glutaryl-CoA
rxn01423	0.5453149001536097	0.5453149001536097	0.07811501602103668	Pseudomonas mendocina	2-Oxoglutarate + L-2-Aminoadipate <=> L-Glutamate + 2-Oxoadipate
rxn00917	0.7751450676982592	0.3143445435827042	0.04525590508308599	Pseudomonas mendocina	H2O + ATP + L-Glutamine + XMP --> PPi + AMP + L-Glutamate + 3.0 H+ + GMP
rxn02831	0.8783571677711894	0.32921528254404037	0.04081018164836473	Pseudomonas mendocina	ATP + CoA + Succinylbenzoate --> PPi + AMP + H+ + Succinylbenzoyl-CoA
rxn24330	0.34494212725155815	0.3292152825440403	0.03921688176247925	Pseudomonas mendocina	ATP + CoA + Succinylbenzoate <=> ADP + Phosphate + Succinylbenzoyl-CoA
rxn00916	0.930162703379224	0.24289963068274673	0.03882185064804213	Pseudomonas mendocina	ATP + NH3 + XMP <=> PPi + AMP + 3.0 H+ + GMP
rxn07429	0.5909977494373593	0.38621433473869987	0.03152106325909832	Pseudomonas mendocina	H2O + O2 + L-Lysine <=> NH3 + H2O2 + 2-Aminoadipate 6-semialdehyde
rxn00419	1.0	0.4810924369747899	0.16298805058920834	Neisseria mucosa	H2O + NAD + L-Serine <=> NADH + NH3 + H+ + Hydroxypyruvate
rxn01072	0.35084033613445376	0.35084033613445376	0.09711095289379942	Neisseria mucosa	H2O + O2 + Aminoethanol <=> NH3 + H2O2 + Glycolaldehyde
rxn00422	1.0	0.3130252100840336	0.0970537827647849	Neisseria mucosa	Pyruvate + L-Serine <=> L-Alanine + Hydroxypyruvate
rxn25799	1.0	0.17016806722689076	0.050990874649951695	Neisseria mucosa	2-Oxoglutarate + L-Serine <=> L-Glutamate + Hydroxypyruvate
rxn12522	0.4539569481237171	0.43489075630252094	0.04876973972044076	Neisseria mucosa	H+ + 2-Oxobutyrate <=> H+ + 2-Oxobutyrate
rxn00777	1.0	0.19957983193277312	0.04811153284059669	Neisseria mucosa	ribose-5-phosphate <=> D-Ribulose5-phosphate
rxn09402	0.455094537815126	0.43689075630252094	0.043438915411117066	Neisseria mucosa	2-Methylcitrate <=> Pyruvate + Succinate
rxn00229	0.9166451612903226	0.41788235294117654	0.03842520237852184	Neisseria mucosa	O2 + L-Lactate <=> H2O + CO2 + Acetate
rxn12585	0.4539569481237171	0.43489075630252094	0.03282523807634874	Neisseria mucosa	H+ + 2-Hydroxybutyrate <=> H+ + 2-Hydroxybutyrate
rxn18910	0.1743697478991597	0.1743697478991597	0.03262933669374735	Neisseria mucosa	H2O + ATP + 2.0 K+ + 3.0 Na+ --> ADP + Phosphate + H+ + 2.0 K+ + 3.0 Na+
rxn00958	1.0	0.5833333333333334	0.3105643288355716	Pseudomonas putida	H2O + NADP + p-Hydroxybenzaldehyde <=> NADPH + 2.0 H+ + 4-Hydroxybenzoate
rxn00957	1.0	0.29444444444444445	0.1518744377412234	Pseudomonas putida	H2O + NAD + p-Hydroxybenzaldehyde <=> NADH + 2.0 H+ + 4-Hydroxybenzoate
rxn00521	1.0	0.2740740740740741	0.11112132522412048	Pseudomonas putida	H2O + L-Tyrosine <=> NH3 + Pyruvate + Phenol
rxn02276	1.0	0.30368098159509205	0.06408667284578537	Pseudomonas putida	4-Maleylacetoacetate <=> Fumarylacetoacetate
rxn00993	1.0	0.30368098159509205	0.06408667284578537	Pseudomonas putida	H+ + Fumarate + Acetoacetate <=> H2O + Fumarylacetoacetate
rxn10559	1.0	0.14074074074074075	0.027609442930011347	Pseudomonas putida	H+ + 4-Hydroxyphenylacetate <=> H+ + 4-Hydroxyphenylacetate
rxn00033	1.0	0.14074074074074075	0.027609442930011347	Pseudomonas putida	O2 + 2.0 p-hydroxyphenylpyruvate <=> 2.0 CO2 + 2.0 4-Hydroxyphenylacetate
rxn01990	0.7971704019030925	0.14467166553056124	0.01906301506632226	Pseudomonas putida	5-Dehydro-4-deoxy-D-glucarate <=> Pyruvate + Tartronate semialdehyde
rxn01418	0.9176767676767676	0.18578732106339466	0.018446054226407438	Pseudomonas putida	NAD + CoA + H+ + 2-Oxoadipate <=> NADH + CO2 + Glutaryl-CoA
rxn01423	0.9176767676767676	0.18578732106339466	0.018446054226407438	Pseudomonas putida	2-Oxoglutarate + L-2-Aminoadipate <=> L-Glutamate + 2-Oxoadipate
rxn23730	1.0	0.972644376899696	0.13285515637801876	Haemophilus influenzae	H+ + 6.0 Glycolate --> 4.0 H2O + 2.0 CO2 + Acetate + 2.0 Succinate
rxn01748	1.0	0.972644376899696	0.13285515637801876	Haemophilus influenzae	H2O + Allantoin <=> Allantoate
rxn09402	0.9726022913256955	0.9711082785894041	0.10240838845097347	Haemophilus influenzae	2-Methylcitrate <=> Pyruvate + Succinate
rxn00679	0.9726022913256955	0.9711082785894041	0.10240838845097347	Haemophilus influenzae	H2O + Oxaloacetate + Propionyl-CoA --> CoA + H+ + 2-Methylcitrate
rxn00663	0.9726022913256955	0.9711082785894041	0.10240838845097347	Haemophilus influenzae	CoA + 2.0 H+ + beta-Alanine <=> H2O + beta-Alanyl-CoA
rxn01522	1.0	0.9696048632218844	0.0976223975466577	Haemophilus influenzae	H2O + NAD + XAN --> NADH + H+ + Urate
rxn09370	1.0	0.9696048632218844	0.09739934567717372	Haemophilus influenzae	2.0 H2O + O2 + Urate <=> CO2 + H2O2 + H+ + Allantoin
rxn21286	0.9715518999388213	0.9342419191423996	0.08673390046705941	Haemophilus influenzae	2.0 H2O + Acrylyl-CoA --> CoA + 2.0 H+ + Hydracrylic acid
rxn05316	1.0	0.9270516717325228	0.08196590336758502	Haemophilus influenzae	H+ + Inosine <=> H+ + Inosine
rxn00949	0.9422492401215805	0.9422492401215805	0.07833608070221923	Haemophilus influenzae	H2O + Homocysteine <=> NH3 + H+ + 2-Oxobutyrate + H2S
rxn12060	1.0	0.99288256227758	0.2401755132018171	Neisseria flavescens	2.0 S-Adenosyl-L-methionine + XAN <=> 2.0 S-Adenosyl-homocysteine + 2.0 H+ + Theophylline
rxn00693	0.8999849305064509	0.7685545859957732	0.09716064052525046	Neisseria flavescens	Homocysteine + 5-Methyltetrahydrofolate <=> L-Methionine + Tetrahydrofolate
rxn10213	0.7000343856011577	0.6751221298858141	0.05630601615799311	Neisseria flavescens	H+ + strcoa + 1-octadecanoyl-sn-glycerol 3-phosphate --> CoA + 1,2-dioctadecanoyl-sn-glycerol 3-phosphate
rxn10204	0.7000343856011577	0.6751221298858141	0.05630601615799311	Neisseria flavescens	Glycerol-3-phosphate + strcoa --> CoA + 1-octadecanoyl-sn-glycerol 3-phosphate
rxn09468	0.7044331782992108	0.6994194190230598	0.0540520648364976	Neisseria flavescens	8.0 H2O + 8.0 NAD + NADPH + 8.0 O2 + 8.0 CoA + Octadecenoyl-CoA <=> 8.0 NADH + NADP + 9.0 Acetyl-CoA + 8.0 H2O2 + 8.0 H+
rxn09458	0.7044331782992108	0.6994194190230598	0.0540520648364976	Neisseria flavescens	NADPH + O2 + 2.0 H+ + strcoa <=> 2.0 H2O + NADP + Octadecenoyl-CoA
rxn07764	1.0	0.402135231316726	0.05294463356239159	Neisseria flavescens	NADPH + O2 + H+ + Theophylline <=> H2O + NADP + Formaldehyde + 3-Methylxanthine
rxn01188	0.7550857672693556	0.6046060414078471	0.046250945026898985	Neisseria flavescens	3-Dehydroshikimate --> H2O + Protocatechuate
rxn01934	0.7272940812857364	0.5823529120615327	0.04135351486539296	Neisseria flavescens	O2 + H+ + (S)-4-Hydroxymandelate <=> CO2 + H2O2 + p-Hydroxybenzaldehyde
rxn11674	0.7272940812857364	0.5823529120615327	0.04135351486539296	Neisseria flavescens	O2 + p-hydroxyphenylpyruvate <=> CO2 + (S)-4-Hydroxymandelate
rxn00663	0.9970234824339671	0.9939557178726317	0.16916839678414855	Streptococcus vestibularis	CoA + 2.0 H+ + beta-Alanine <=> H2O + beta-Alanyl-CoA
rxn15500	1.0	0.9907692307692308	0.14580554868722612	Streptococcus vestibularis	O-Phospho-L-homoserine + Selenocysteine <=> Phosphate + Selenocystathionine
rxn03374	1.0	0.9907692307692308	0.14580554868722612	Streptococcus vestibularis	H2O + Selenocystathionine <=> NH3 + 2-Oxobutyrate + Selenocysteine
rxn00668	0.9969577549167361	0.9724172563341703	0.12570318523660198	Streptococcus vestibularis	NADPH + Acrylyl-CoA <=> NADP + Propionyl-CoA
rxn12522	0.9866468842729971	0.9866468842729971	0.0952973095480576	Streptococcus vestibularis	H+ + 2-Oxobutyrate <=> H+ + 2-Oxobutyrate
rxn00949	0.9866468842729971	0.9866468842729971	0.0952973095480576	Streptococcus vestibularis	H2O + Homocysteine <=> NH3 + H+ + 2-Oxobutyrate + H2S
rxn00679	0.9964413590723444	0.8308787947957087	0.08302009154283732	Streptococcus vestibularis	H2O + Oxaloacetate + Propionyl-CoA --> CoA + H+ + 2-Methylcitrate
rxn09402	0.9964413590723444	0.8308787947957087	0.08302009154283732	Streptococcus vestibularis	2-Methylcitrate <=> Pyruvate + Succinate
rxn00128	0.996651417738213	0.8831864871034011	0.08110587929783653	Streptococcus vestibularis	S-Adenosyl-L-methionine <=> H+ + 5-Methylthioadenosine + 1-Aminocyclopropane-1-carboxylate
rxn00738	0.996651417738213	0.8831864871034011	0.08110587929783653	Streptococcus vestibularis	H2O + 1-Aminocyclopropane-1-carboxylate <=> NH3 + 2-Oxobutyrate
rxn00213	1.0	0.476890756302521	0.18340339847172785	Chryseobacterium gleum	UTP + Glucose-1-phosphate <=> PPi + UDP-glucose
rxn06822	0.5846800258564965	0.295752542262041	0.0662648758762162	Chryseobacterium gleum	UDP-glucose + Cyanohydrin <=> UDP + Cyanoglycoside
rxn09673	1.0	0.22058823529411764	0.06602062242567991	Chryseobacterium gleum	H+ + Maltose <=> H+ + Maltose
rxn09398	1.0	0.13865546218487396	0.04933943687816385	Chryseobacterium gleum	UDP-glucose + glycogen(n-1) <=> UDP + Glycogen
rxn05170	1.0	0.1407563025210084	0.038977454592906836	Chryseobacterium gleum	H2O + ATP + Maltose --> ADP + Phosphate + H+ + Maltose
rxn00701	1.0	0.10294117647058824	0.0358735194706331	Chryseobacterium gleum	UDP-glucose + D-Galactose 1-phosphate <=> UDP-galactose + Glucose-1-phosphate
rxn06402	0.669083762537273	0.16141320341366122	0.03524005220639048	Chryseobacterium gleum	UDP-glucose + ROH <=> UDP + D-Glucoside
rxn00553	0.5979349186483105	0.10934996566720073	0.027218549040857663	Chryseobacterium gleum	UDP-glucose + D-fructose-6-phosphate <=> UDP + 6-Phosphosucrose
rxn38996	1.0	0.07142857142857142	0.023706922194597583	Chryseobacterium gleum	H2O + UDP-galactose --> 2.0 H+ + Glucose-1-phosphate + UMP
rxn18456	0.5125947163628918	0.10230356734133345	0.01345846830646276	Chryseobacterium gleum	H2O + ATP + beta D-Galactose --> ADP + Phosphate + H+ + beta D-Galactose
rxn01068	1.0	0.2419354838709677	0.08779380275859985	Sphingobacterium spiritivorum	NAD + L-Threonine <=> NADH + H+ + L-2-Amino-acetoacetate
rxn10139	1.0	0.15591397849462366	0.05915627525851285	Sphingobacterium spiritivorum	2.0 NADH + Acetyl-CoA + 2.0 H+ <=> 2.0 NAD + CoA + Ethanol
rxn00229	0.48221670802315975	0.38053522965405895	0.051898317387284704	Sphingobacterium spiritivorum	O2 + L-Lactate <=> H2O + CO2 + Acetate
rxn04782	0.9881150159744408	0.1328111580610808	0.03979510562784146	Sphingobacterium spiritivorum	H+ + 3-Oxopropanoate <=> CO2 + Acetaldehyde
rxn00429	0.7028753993610224	0.1360403998763269	0.0311368386213348	Sphingobacterium spiritivorum	H2O + NAD + Formaldehyde <=> NADH + Formate + 2.0 H+
rxn00168	1.0	0.08333333333333333	0.02311706753198384	Sphingobacterium spiritivorum	Pyruvate + H+ <=> CO2 + Acetaldehyde
rxn01072	0.7825917556300164	0.1725067848431756	0.02086461324458528	Sphingobacterium spiritivorum	H2O + O2 + Aminoethanol <=> NH3 + H2O2 + Glycolaldehyde
rxn01934	0.36787037154894797	0.24821361091071487	0.01903470499845	Sphingobacterium spiritivorum	O2 + H+ + (S)-4-Hydroxymandelate <=> CO2 + H2O2 + p-Hydroxybenzaldehyde
rxn11674	0.36787037154894797	0.24821361091071487	0.01903470499845	Sphingobacterium spiritivorum	O2 + p-hydroxyphenylpyruvate <=> CO2 + (S)-4-Hydroxymandelate
rxn01014	0.17271956411921785	0.16444226871414347	0.017786577144160872	Sphingobacterium spiritivorum	H+ + Hydroxypyruvate <=> CO2 + Glycolaldehyde
rxn00958	1.0	0.5130315500685871	0.1574446069032603	Ralstonia pickettii	H2O + NADP + p-Hydroxybenzaldehyde <=> NADPH + 2.0 H+ + 4-Hydroxybenzoate
rxn00957	1.0	0.4609053497942387	0.12626684691566756	Ralstonia pickettii	H2O + NAD + p-Hydroxybenzaldehyde <=> NADH + 2.0 H+ + 4-Hydroxybenzoate
rxn01934	0.4334705075445816	0.4334705075445816	0.10066537016705172	Ralstonia pickettii	O2 + H+ + (S)-4-Hydroxymandelate <=> CO2 + H2O2 + p-Hydroxybenzaldehyde
rxn11674	0.4334705075445816	0.4334705075445816	0.10066537016705172	Ralstonia pickettii	O2 + p-hydroxyphenylpyruvate <=> CO2 + (S)-4-Hydroxymandelate
rxn08131	0.386502533386729	0.38544216978347323	0.09869796043533684	Ralstonia pickettii	H2O + NAD + AIR <=> NADH + 2.0 Formate + 4.0 H+ + 4-Amino-5-phosphomethyl-2-methylpyrimidine
rxn00521	1.0	0.41975308641975306	0.06436832873038738	Ralstonia pickettii	H2O + L-Tyrosine <=> NH3 + Pyruvate + Phenol
rxn00993	0.39338345173230327	0.2971123960341025	0.057164822048716125	Ralstonia pickettii	H+ + Fumarate + Acetoacetate <=> H2O + Fumarylacetoacetate
rxn02276	0.39338345173230327	0.2971123960341025	0.057164822048716125	Ralstonia pickettii	4-Maleylacetoacetate <=> Fumarylacetoacetate
rxn01990	1.0	0.25925925925925924	0.02674475185418052	Ralstonia pickettii	5-Dehydro-4-deoxy-D-glucarate <=> Pyruvate + Tartronate semialdehyde
rxn05938	0.769281826629497	0.20124672257818066	0.01964865198837661	Ralstonia pickettii	CO2 + Acetyl-CoA + H+ + Reducedferredoxin <=> CoA + Pyruvate + Oxidizedferredoxin
rxn00656	0.7583664656784013	0.4647132853593211	0.06870339117909828	Enterococcus faecalis	L-Alanine + 3-Oxopropanoate <=> Pyruvate + beta-Alanine
rxn03379	1.0	0.4229323308270677	0.06635921238356654	Enterococcus faecalis	H2O + Selenocystathionine <=> NH3 + Pyruvate + Selenohomocysteine
rxn11676	1.0	0.3796992481203008	0.06511699639124974	Enterococcus faecalis	H2O + NH3 + Acetylphosphate + trdox <=> Phosphate + Glycine + H+ + trdrd
rxn01014	0.8121992456756405	0.3526654619381071	0.0597598595676544	Enterococcus faecalis	H+ + Hydroxypyruvate <=> CO2 + Glycolaldehyde
rxn09997	0.7103747271404317	0.37805350285585204	0.05120682167904465	Enterococcus faecalis	H2O + AIR <=> 0.5 O2 + Phosphate + H+ + Glycolaldehyde + Toxopyrimidine
rxn00010	0.5138533834586465	0.44107586562973955	0.0396766482348602	Enterococcus faecalis	2.0 Glyoxalate + H+ --> CO2 + Tartronate semialdehyde
rxn09669	0.7945326278659612	0.2762109135499693	0.029662014296418317	Enterococcus faecalis	ocdca <=> ocdca
rxn01682	0.9165931761616399	0.37731937138984806	0.02901271363385821	Enterococcus faecalis	Indoleglycerol phosphate <=> Glyceraldehyde3-phosphate + indol
rxn30065	0.9165931761616399	0.37731937138984806	0.02901271363385821	Enterococcus faecalis	H2O + L-Tryptophan <=> Pyruvate + indol + NH4+
rxn01964	0.38878863826232235	0.3754396721417276	0.02883946834811608	Enterococcus faecalis	L-Serine + Indoleglycerol phosphate --> H2O + L-Tryptophan + Glyceraldehyde3-phosphate
